# Supplementary material for: Specificity of a protein–protein interface: Local dynamics direct substrate recognition of effector caspases
Source: Proteins. 2014 Oct 19;82(4):546–55. doi: 10.1002/prot.24417 (PMC4282588; doi:10.1002/prot.24417)
Supplement: Supplementary file 2 [file prot0082-0546-SD2.txt]

PLOS Computational Biology
Substrate-Driven Mapping of the Degradome by Comparison of Sequence Logos
--Manuscript Draft--
 
Manuscript Number:
Full Title: Substrate-Driven Mapping of the Degradome by Comparison of Sequence Logos
Short Title: Substrate-Driven Mapping of the Degradome
Article Type: Research Article
Keywords: Degradome;  Sequence Logos;  Protease Specificity Tree;  Substrate Recognition;
Protease Similarity Metric
Corresponding Author: Klaus R Liedl
University of Innsbruck
Innsbruck, AUSTRIA
Corresponding Author Secondary
Information:
Corresponding Author's Institution: University of Innsbruck
Corresponding Author's Secondary
Institution:
First Author: Julian E Fuchs
First Author Secondary Information:
Order of Authors: Julian E Fuchs
Susanne von Grafenstein
Roland G Huber
Christian Kramer
Klaus R Liedl
Order of Authors Secondary Information:
Abstract: Sequence logos are frequently used to illustrate substrate preferences and specificity
of proteases. Here, we employed the compiled substrates of the MEROPS database to
introduce a novel metric for comparison of protease substrate preferences. The
constructed similarity matrix of 62 proteases can be used to intuitively visualize
similarities in protease substrate readout via principal component analysis and
construction of protease specificity trees. Since our new metric is solely based on
substrate data, we can engraft the protease tree including proteolytic enzymes of
different evolutionary origin. Interestingly, our analyses show pronounced overlaps in
substrate recognition not only between proteases closely related on sequence basis
but also between proteolytic enzymes of different evolutionary origin and catalytic type.
To illustrate the applicability of our approach we analyze the distribution of targets of
small molecules from the ChEMBL database in our substrate-based protease
specificity trees. We observe a striking clustering of annotated targets in tree branches
even though these grouped targets do not necessarily share similarity on protein
sequence level. This highlights the value and applicability of knowledge acquired from
peptide substrates in drug design of small molecules, e.g., for the prediction of off-
target effects or drug repurposing. Consequently, our similarity metric allows to map
the degradome and its associated drug target network via comparison of known
substrate peptides. The substrate-driven view of protein-protein interfaces is not limited
to the field of proteases but can be applied to any target class where a sufficient
amount of known substrate data is available.
Suggested Reviewers: Neil D Rawlings
Sanger Institute, Cambridge, UK
ndr@sanger.ac.uk
Protease Expert, Curator of MEROPS Database
Powered by Editorial Manager® and ProduXion Manager® from Aries Systems CorporationOliver Schilling
Institut für Molekulare Medizin und Zellforschung, Universität Freiburg, Germany
oliver.schilling@mol-med.uni-freiburg.de
Protease and Degradomics Expert
Chris M Overall
Centre for Blood Research, University of British Columbia, Vancouver, Canada
chris.overall@ubc.ca
Protease and Degradomics Expert
Carlos Lopez-Otin
Department of Biochemistry and Molecular Biology, Universidad de Oviedo
clo@uniovi.es
Protease Structure and Protease Genomics Expert
Opposed Reviewers:
Powered by Editorial Manager® and ProduXion Manager® from Aries Systems CorporationUniv.-Prof.DDr.KlausR.Liedl
Institutfür Allgemeine,AnorganischeundTheoretische Chemie
UniversitätInnsbruck, Innrain 80/82,A-6020Innsbruck, Austria
Tel.:+43/512/507/57100,Fax:+43/512/507/57199,E-Mail:Klaus.Liedl@uibk.ac.at
 
 
Prof.RuthNussinov
SchoolofMedicine
TelAvivUniversity
Israel
Innsbruck,June 18th, 2013
 
 
DearEditor,
 
 
enclosedpleasefind the manuscriptofourpaper“Substrate-DrivenMappingof
the Degradome by Comparison of Sequence Logos”. 
 
Hereinwepresenta novelmethod forcomparison ofproteasessolelybased on 
their substrate specificity. We show that our new metric helps to intuitively visu-
alize similarities in protease substrate recognition. As our new method is not
based on protease sequences,it allowsto compare non-homologousproteases
in respect to their substrate binding preferences.
 
In a first application ofourprotease specificity treeswe show how knowledge 
from peptide substrates can be directly transferred to smallmolecule inhibitors.
Oursubstrate-driven protease treescan hence be exploited to predictoff-target 
effectsandto repurpose drugs. 
 
Asourmetricforsimilaritycanbeappliedforanysortofsequencemotiformul-
tiple sequence alignment, we think that the presented approach is of general
interest for the readers of PLOS ComputationalBiology. Furthermore, the sub-
strate-driven analysis could be expanded to kinases or any sort of protein-
protein interfaces,thusallowing to highlightsimilaritieseven in absence ofany
homology. 
 
Wekindly askyou to considerourmanuscriptfor publicationin PLOS Computa-
tionalBiologyasa research article.
 
Yourssincerely 
 
 
 
 
KlausLiedl
Cover LetterSubstrate-Driven Mapping ofthe Degradome by Comparison ofSequence Logos
Authors:
Julian E. Fuchs†, Susanne von Grafenstein†, Roland G. Huber†, Christian Kramer†, Klaus R. Liedl†*
†  Institute of General, Inorganic and Theoretical Chemistry, and Center for Molecular Biosciences Innsbruck (CMBI), 
University of Innsbruck, Innrain 80/82,A-6020 Innsbruck, Austria
*Corresponding Author
E-mail: klaus.liedl@uibk.ac.at
Abstract
Sequence logos are frequently used to illustrate substrate preferences and specificity of proteases. Here, we employed the  
compiled substrates of the MEROPS database to introduce a novel metric for comparison of protease substrate preferences.  
The constructed similarity matrix of 62 proteases can be  used to intuitively visualize similarities in protease substrate 
readout via principal component analysis and construction of protease specificity trees. Since ournew metric is solely based 
on  substrate  data,  we  can  engraft  the  protease  tree  including  proteolytic  enzymes  of  different  evolutionary  origin.  
Interestingly, our analyses show pronounced overlaps in substrate recognition not only between proteases closely related on  
sequence basis but also between proteolyticenzymes ofdifferent evolutionary origin and catalytic type.
To illustrate the applicability of our approach we analyze the distribution of targets of small molecules from the ChEMBL  
database in our substrate-based protease specificity  trees. We observe a striking clustering of  annotated targets in tree  
branches even though these grouped targets do not necessarily share similarity on protein sequence level. This highlights the  
value and applicability of knowledge acquired from peptide substrates in drug design of small  molecules, e.g.,  for the 
prediction of off-target effects or drugrepurposing. Consequently, oursimilarity metric allows to map the degradome andits  
associated drug target network via comparison of known substrate peptides. The substrate-driven view of protein-protein  
interfaces is not limited to the field of proteases but can be applied to any target class where a sufficient amount of known 
substratedata is available.
Authors Summary
We present a novel approach to intuitively map the degradome, the set of proteolytic enzymes, based on their substrates 
rather than on the protease sequences. Information stored in cleavage site sequence logos is extracted and transferred into a  
metric for similarity in protease substrate recognition. By capturing similarity in substrate readout, we inherently focus on  
the biomolecular recognition process between protease and substrate.  Furthermore, we are able to include proteases of 
different evolutionary origin into ouranalysis, becauseno assumption on homology has to made.
In  a  second  step,  we  show  how  knowledge  from  peptide  substrates  can  directly  be  transferred  into  small  molecule 
recognition. By mining protease inhibition data in the ChEMBL database we show, how our substrate-driven protease  
specificity  trees group known targets of  protease  inhibitors.  Thus,  our substrate-based maps of  the  degradome can be  
utilized in the prediction of off-target effects or drug repurposing. As our approach is not limited to the protease universe, 
Fuchs et al. Substrate-Driven Mapping ofthe Degradome by Comparison ofSequence Logos 1
*Manuscript
Click here to download Manuscript: manuscript.pdf oursimilarity metriccan be expanded to any kind ofprotein-protein interface given sufficient substrate data.
Introduction
The degradome, the complete set of proteolytic enzymes [1], comprises more than 500 proteases in humans, where every  
single one is linked to a unique cleavage pattern [2]. Although they all share the same catalytic principle, which is the  
hydrolytic  cleavage  of  a  peptide  bond [3  substrate  spectra  range  from  the  specific  degradation  of  single  peptides  to 
promiscuous non-specificdegradation of multiple substrates [4]. Therefore, proteases can execute awide range ofbiological 
functions, from specific signaling tasks to unspecific digestion of nutrition proteins [5]. Proteases initiate, modulate and 
terminate awide range offundamental cellularfunctions [6], making them attractive targets fordrug design [7].
Substrate specificity of proteases is determined via molecular interactions at the protein-protein interface of the substrate  
with the proteolytic enzyme. Specificity subpockets necessary for recognition of substrates as well as substrate positions are  
numbered according to the convention of Schechter and Berger [8]: Peptide amino acids P are indexed with position 1 
around the scissile bond, with P1' being oriented towards the C-terminal. Indices are incrementally increased for subpockets  
farther away from the bond about to be cleaved. Protease subpockets binding the substrates are numbered Sn-Sn', ensuring  
consistent indices  for  substrate and enzyme pockets interacting directly.  The peptide substrate is  typically  locked in a  
canonical beta conformation [9] spanning several subpockets flanking the catalytic center explaining specificity for the 
substratesequence [10,11].
Known proteases cover several types of catalytic machineries including aspartic, cysteine, metallo, serine and threonine  
proteases according to the MEROPS database [12]. Still, some of these protease groups include non-homologous members  
allowing further subdivision into clans and families. Serine proteases may be subdivided into homologous clans such as the  
chymotrypsin fold, the subtilisin fold,  or the carboxypeptidase Y fold. This inherent complexity of proteolytic systems 
[13,14] is  tackled by a broad range of  research activities to  profile  protease  specificity  [15].  Established methods for  
substrate profiling include chromatography-based methods [16], phage display [17], usage of substrate libraries [18,19] and 
fluorogenic substrates [20] as well as N-terminal labeling techniques [21]. Still, inherent similarities in protease substrate  
readout have by now only been examined qualitatively (e.g. [22]).
Apart  from  a  solid  classification  of  known proteases,  MEROPS contains  a  collection  of  known substrates  [23]  even  
exceeding 10000 known substrates in case of trypsin 1. This substrate sequence data is frequently depicted as sequence 
logos [24] or heat maps [25] to highlight individual substrate preferences of proteases. Recently, substrate information from  
MEROPS has been successfully employed in the prediction of protease cleavage sites using machine learning techniques 
[26]or the calculation ofcleavage entropy, a quantitative measure ofsubstrate promiscuity [4].
In our current study, peptide substrate data set from the MEROPS database forms the basis of an approach to map the  
complex world of proteases into intuitively accessible diagrams by highlighting similarities in substrate readout between 
individual proteases. An extraction of known protease inhibitors from the ChEMBL database [27] shows, how knowledge 
from peptide  substrates  can  be  directly  transferred into  predictions  on  small  molecules.  Overlaps  in  cleaved peptides 
correlate with binding of similar small molecules, thus indicating overlaps in the chemical space covered. This observation  
renders  our  approach  promising  for  the  prediction  of  off-target  effects  or  general  chemogenomic  approaches  in  drug 
discovery.
Fuchs et al. Substrate-Driven Mapping ofthe Degradome by Comparison ofSequence Logos 2Methods
• Extraction and Processingof Substrate Data
Data on known substrates were downloaded from the MEROPS database [12] containing the largest collection of substrate  
sequences when compared to other online resources as CutDB [28] or Proteolysis MAP[29]. All proteases with at least 100 
annotated substrates were selected for further analysis, forming an initial set of 65 proteases.  Three aminopeptidases were  
discarded, as half of their binding site remains unoccupied, yielding a final set of 62 proteases (see Supporting Table S1 for  
a detailed list). Sequence logos depicting respective substrate preferences were generated with WebLogo [30]. For each 
protease, a sequence matrix covering eight positions S4 to S4' based on the frequency of each of the 20 natural amino acids  
was  generated.  Residue frequencies  were  normalized to  their  natural  abundance  [31]  to  ensure  a  proper  reflection  of 
protease substrate preferences.
• Calculation ofProtease SubstrateSimilarities
For each subpocket weextracted avectorof length 20 containing the respective amino acidfrequencies at that position from 
the sequence matrix. In order to facilitate a comparison of the whole binding frame or regions within, respective vectors for  
subpockets were combined and normalized to yield a substrate vector v of length one and dimension 160 for the eight 
binding  pockets.  Apparently,  comparison  of  smaller  binding  site  regions  results  in  lower  dimensional  vector  spaces.  
Similarities between vectors were calculated as scalar products (dot products). The scalar projection of one normalized 
vector on anotheryields an overlap of 1 for identical vectors and an overlap of 0 for orthogonal vectors. Thus, such a metric  
is perfectly suitable to quantify similarities s of amino acid distributions encoded in the vectors v (see Formula 1 and Figure  
1 fora summary).
s=v⃗v⃗1⋅⃗v⃗v⃗ 2=( pS4 , Ala pS4 , Arg ... pS4 ,Val pS3 , Ala ... pS4 ' ,Val)1⋅( pS4 , Ala pS4 , Arg ... pS4 , Val pS3 , Ala ... pS4 ' ,Val)2
Formula 1: Calculation ofprotease similarities s based on substrate vectors v1, v2 containingamino acid frequencies p at 
each subpocket ofthe binding site
A complete pairwise comparison of all 62 cleavage site sequence logos stored as vectors yield a symmetric matrix of  
dimension 62 with values of 1 for the comparison of identical substrate vectors in the main diagonal. A distance matrix was 
created by subtraction of all elements of the similarity matrix from 1. Hence, a pairwise distance of 0 represents identical  
substraterecognition, whereas 1 depicts maximal distance in protease space. The resulting distance matrix stores differences 
in substrate recognition ofall 62 proteases in the test set.
• Analysis ofthe Protease Distance Matrix
The distance matrix of 62 protease substrate recognition patterns was diagonalized using SciPy [32]. Principal components 
of the matrix were extracted as eigenvectors in protease space. Corresponding eigenvalues normalized to the sum of all  
eigenvectors depict the individual contribution of the eigenvector to the total variance in the data set. Principal components  
were sorted according to their contribution and depicted as loadings plots. Subpocket-wise cleavage entropies and total  
Fuchs et al. Substrate-Driven Mapping ofthe Degradome by Comparison ofSequence Logos 3cleavage entropies were calculatedas described earlier [4].
• Construction ofSubstrate-Driven Protease Specificity Trees
Apart from directly analyzing the protease distance matrix via principal component analysis, we visualized similarities in 
protease  substrate  recognition  as  dendrograms.  We  used  fkitsch  from  the  EMBOSS  server  [33]  employing  a  Fitch  
Margoliash method [34]  for  tree  construction.  100  random starts  were  performed to  ensure  robustness  of  constructed  
similarity trees. Interactive Tree of Life (iTOL) was used to visualize the constructed substrate-driven protease specificity  
trees [35]. Although we think that the statistical term “selectivity” would better fit our presented analysis, we stick to the  
long-established phrase “protease specificity”.
• Mapping ofLigandData
We used the ChEMBLdatabase version 16 [27] as resource for small molecule bioactivity data. ChEMBLlists 1.5 million  
compounds with more than 11 million associated bioactivities. We extracted all 426 protease targets, associated selectivity  
groups as well as annotated ligands. Alist of matched MEROPS and ChEMBLidentifiers is provided in Supporting Table  
S1. We discarded covalent inhibitors from our analysis and mapped the remaining bioactivities to our protease specificity  
trees. We did not employ a stringent activity cutoff but rather preserved all annotated target affinities as positives to provide  
a comprehensive picture of protease-ligand recognition. Only empty fields or zero percent inhibition annotations were 
discarded.
Results
• Quantification of Similarity in Protease Substrate Readout
Data mining in the MEROPS database showed the increasing importance and promise of knowledge-based approaches in 
recent years, as for example described by Ekins et al [36]. Within 18 months, the set of proteases with more than 100  
cleavage sites annotated in MEROPS increased from 47 [4] to currently 65. After discarding three aminopeptidases, the set  
of 62 proteases spans the four major catalytic types of proteases: serine,  metallo, cysteine,  and aspartic proteases (see 
Supporting Table S1 for details). No member of glutamic, threonine and asparagine proteases qualified for inclusion into 
ourstudy due to insufficient substratedata for all theirmembers.
Our presented approach yields quantitative distance values between known protease substrate preferences. A value of 0 
represents  identical  substrate  readout,  whereas  1 shows  an orthogonal  cleavage pattern in  all  subpockets  investigated.  
Calculated distance values within the set of proteases span a wide range. Distances in substrate readout range from 0.003 to  
0.79 when calculated over the whole range of eight subpockets flanking the cleavage site (S4-S4'). This finding highlights  
the diversity ofsubstrate recognition among known proteases.
A group with nearly identical  substrate recognition are the  proprotein convertases of MEROPS subfamily S8B,  which  
uniformly cleave after two basic residues [37], reflected in a distance lower than 0.1 between all members except kexin. In  
contrast to all other members, kexin does not recognize arginine residues in the S4 pocket, hence leading to higher distance 
values up to 0.29. Afurther group with highly similar substrate recognition are the apoptotic signalling caspases 3 and 7  
[38] with a distance lower than 0.05. Although both share DEVD as ideal substrate in the non-prime region [39], they were  
Fuchs et al. Substrate-Driven Mapping ofthe Degradome by Comparison ofSequence Logos 4found to have functionally different effects [40]. Further groups that recognize highly similar substrates comprise thrombin 
and plasmin cleaving after basic residues [20,41], as well as unspecific matrix metallo proteases showing a high degree of 
overlap between substrates [42,43]. Except cathepsins K, L, B, S, H and V, these groups of similar substrate recognition  
nicely coincide with annotated protease selectivity groups within ChEMBL.
The cell  signaling peptidases  neurolysin and thimet oligopeptidase  were found to form a group with similar  substrate  
readout (distance = 0.033) which is very distinct to all others protease within the set (all distances > 0.45). Both peptidases 
hydrolyze a narrow spectrum of intracellular oligopeptides [44,45] whilst sequence readout is spanning over the whole  
binding site region from S4 to S4' [4]. The largest distance within the protease set is found between KPC2type peptidase of  
Caenorhabditis elegans, a subtilisin-like proprotein convertase, that specifically cleaves a group of neuropeptides [46], and 
the unspecific matrix metallo protease 13 [47]. Intuitively, distances between unspecific proteases are smaller, e.g.,  the  
distance between substrate recognition of both highly promiscuous thermolysin and chymotrypsin is found to be lower than 
0.22.
• Principal Component Analysis ofthe Protease Similarity Matrix
Compiling all pairwise protease substrate similarities yields a symmetric matrix representing distances in substrate readout  
of the 62 investigated proteases. Principal component analysis of this matrix reveals that the first principal component,  
depicting alinear combination of protease substrate recognition patterns, is sufficient to cover 50 percent of variance within  
the data set. Second and third axis contribute 8.9 and 5.9 percent respectively, while the seventh principal component shows  
the last  contribution exceeding 2 percent.  These first  seven principal  components cover more than 77 percent of total 
variance in the data set andthus represent the main features in proteasesubstrate recognition.
Both first  and second principal  component (PC1, PC2) strongly correlate  with substrate promiscuity measured as total 
cleavage entropy [4]. Pearson's linear correlation coefficient r for these two axes is 0.87 and 0.79 respectively, indicating a  
pronounced positive linear correlation. While PC1 shows a strong correlation over the whole binding site region S4-S4', 
PC2 mainly contains information on substrate specificity in the S4-S1 region. PC2 outnumbers PC1 especially in terms of  
S1 readout (r=0.72 for PC2 versus r=0.42 for PC1). Hence, the scatter plot of PC1 versus PC2 shows a separation of  
specific and unspecific proteases as well as via PC2 a separation of serine proteases specifically recognizing positively  
charged amino acids in the P1 position (see Figure 2a, 2b).
The third principal component (PC3) does not correlate with overall substrate promiscuity but rather with a single substrate  
position P3' (correlation to subpocket-wise cleavage entropy for P3': r=0.73). Several matrix metallo proteases are known to  
show amino acid preferences at this position besides the S1' pocket, being the main carrier of substrate specificity in matrix  
metallo proteases [48].  For example matrix metallo protease 13 is known to preferably cleave peptides having a small  
residue as glycine or alanine at position P3' [49]. As a consequence, PC3 separates metallo proteases. Still, completely  
unspecific matrix metallo proteases, as for example thermolysin, are not separated from other proteases via PC3 (see Figure 
2c, 2d).
Further principal components rather represent single amino acid preferences at specific positions than general substrate  
promiscuity. The sixth principal component (PC6) separates aspartic proteases from other catalytic types, as several of them 
show apreference forapolarresidues in P1 position. Therefore, ascatter plot of PC3 versus PC6 nicely clusters the different  
Fuchs et al. Substrate-Driven Mapping ofthe Degradome by Comparison ofSequence Logos 5catalytic types present in the test set of 62 proteases. Necepsin 1 of Caenorhabditis elegans is the only aspartic protease not 
well  separated from other  catalytic  types. For this  particular protease involved in neurodegeneration  [50] no stringent  
substratecriteria are known [51].
• Regrafting the Protease Similarity Tree
The distance matrix of proteases investigated via principal component analysis was also employed to construct a similarity  
tree based on protease substrate recognition over the whole binding site S4-S4'. Tree construction was found to yield a 
consistent result at a minimum of 100 random starts with a standard error of seventeen percent on distance reproduction for  
the tree overthe whole binding site.
In contrast to evolutionary trees based on protein sequences or domains (e.g. [52, 53, 54, 4]), similarity trees based on  
substrate readout allow to compare enzymes of different evolutionary origin because no assumption on homology has to be  
made. Hence, individual evolutionary trees of proteases are merged to yield a complete picture of diversity in substrate 
readout  of  proteases  (see  Figure  3).  Even  though  no  protease  sequence  information  was  used  in  tree  construction, 
information  on  evolutionary  subgroups  of  proteases  is  recovered  from  substrate-driven  protease  specificity  trees.  
Homologues thimet oligopeptidase and neurolysin are grouped in a separate branch distinct in degradome space from all  
other members, as both of them cleave oligopeptides with substrate readout over the whole binding site region [45, 4]. A 
second branch is formed by the subfamily S8B around the subtilases kexin and furin. Non-homologous kallikrein-related  
peptidase 4 is added to the branch, though being overall more unspecific. Still,  it shares the main features of substrate 
readout:  peptides  containing positively charged residues at  P1 [55] as  well  as arginine-containing substrates at  P4 are 
preferred(see also SupportingTable S1).
In general, proteases are grouped with respect to substrate promiscuity as measured by total cleavage entropy [4]. The main  
branch of the protease specificity tree first splits off caspases and granzyme B sharing a preference for aspartate residues at  
P1, although evolutionary not related and not even sharing the catalytic type. Caspases form a separate fold of cysteine  
proteases C14 [56], whereas granzymes are members of the chymotrypsin fold of serine proteases S1 [57]. After splitting  
off several singletons with unique substrate readout, residual proteases form a branch of unspecificmatrix metallo proteases 
M10 as well as the digestive enzymes within the pepsin family A1. Overall, the large branch comprising most proteases 
spans from individual specificproteases to completely unspecificenzymes.
Apart from a comparison over the whole binding site region, similar analyses were performed for regions of interest within. 
An analog protease specificity tree was constructed only based on substrate data of the non-prime region S4-S1 (see Figure  
4). Similar grouping of proteases was obtained as compared to the protease specificity tree over the whole binding site  
region.  This  highlights  the  importance  of  interactions  within  the  non-prime  region  for  specific  protease  substrate 
recognition. By narrowing the region of interest, catalytic types of proteases as well as evolutionary families are clustering  
more and more, still preserving the overall trendto group specific as well as unspecificproteases.
When narrowing down the substrate positions analysed to amino acids at P1, the readout at this particular subpocket can be  
investigated in detail (see Figure 5). The degradome again splits into three main branches in the protease specificity tree.  
First,  proteases recognizing aspartate residues at P1 such as caspases and granzyme B are split  off.  Second, proteases  
cleaving  after  positively  charged  residues,  as  for  example  trypsin  [20],  are  separated.  This  branch  shows  an  internal  
Fuchs et al. Substrate-Driven Mapping ofthe Degradome by Comparison ofSequence Logos 6branching pattern according to the preference of arginine over lysine or vice versa. The third branch splits  off several 
proteases  showing  unique  substrate  preferences:  elastase  preferring  hydrophobic  residues  [58],  glutamyl  peptidase  I 
specifically cleaving after glutamate residues [59] as well as neurolysin and thimet oligopeptidase mainly cleaving after 
proline residues (see also Supporting Table S1). The branch containing the latter two proteases is not as clearly separated  
from other proteases when compared to the protease specificity tree based on the substrate recognition over the whole 
binding site.  The  residual  tree contains unspecific  proteases of  all  catalytic  types  sorted by increasing subpocket-wise 
cleavage entropy within P1 andhence unspecificsubstrate cleavage.
• Mapping ofLigandData
Finally, we mapped targets of known protease inhibitors from the ChEMBL database to the protease specificity trees. We  
chose benzamidine (ChEMBL20936) as a well-studied protease inhibitor that occupies only a single protease subpocket S1  
in bound state (e.g. [60]). We mapped known targets to the protease specificity tree based on S4-S1 amino acid frequencies  
(see Figure 6). Despite the wide usage of benzamidine as protease inhibitor in biochemistry (e.g. [61]), ChEMBLonly lists  
bioactivity data for three protease targets in our test set. All three proteases plasmin, trypsin 1, and thrombin are serine  
proteases ofthe chymotrypsin fold known to prefer positively charged amino acids at P1 position and hence nicely group in  
one branch of the protease specificity tree.
Several  ligands in  ChEMBL are  annotated to  bind to  even more than three  different  proteases.  We chose  BI 201335 
(ChEMBL1241348) as example for a promiscuous non-covalent protease ligand inhibiting a wide range of proteases even 
distributed over different catalytic types. BI 201335 is a known inhibitor of the Hepatitis C Virus NS3-NS4A protease [62].  
Mapping all 21 annotated targets in our protease set to the protease specificity tree over the whole binding site region, we  
observe a clustering of all known protease targets in particular branches of the degradome. Similarity between these targets  
is not observedon sequence orstructurebasis, as targets span all fourmajorcatalytictypes ofproteases.
Discussion
We present a novel approach to intuitively map the degradome based on substrate readout rather than protease sequence.  
The underlying methodology to construct a similarity matrix is solely based on subpocket amino acid frequencies, the same  
information visualized in common sequence logos of protease substrates. Therefore, the presented method is suitable for  
comparison of any kind of position-specific scoring matrix, e.g., a multiple sequence alignment or sequence motif. We 
encourage the community to use our method for comparison of sequence logos also in research apart from the protease  
universe.
Navigating the protease space using the approach described here has three major advantages overa protein sequence-driven  
view:  First,  protease  similarity  is  inherently  captured  in  the  interaction  with  a  substrate.  Accordingly,  binding  site  
similarities are directly probed by using substrate data. Natural amino acids contain a variety of chemical features and  
provide multiple anchor points for interactions. By mapping known targets of small molecules to our protease specificity 
trees, we can directly translate knowledge from peptide and protein substrates to drug design of small molecules. Secondly,  
our approach is not limited to the analysis of similarities and differences between homologous proteases as sequence-based  
analyses.  Taking  the  common feature,  the  cleaved  substrates  as  basis,  we  are  able  to  compare  proteases  of  different 
Fuchs et al. Substrate-Driven Mapping ofthe Degradome by Comparison ofSequence Logos 7evolutionary  origin.  Therefore,  we  can  engraft  individual  evolutionary  trees  of  proteases  to  a  complete  map  of  the  
degradome. Finally, with increasing knowledge and availability of large scale data in protease databases, our data-driven 
mapping  of  the  degradome  can  be  more  and  more  refined  to  result  in  a  highly  detailed  view  of  protease  substrate  
recognition. An annotation of true negatives, whether in the field of small molecule binding data or protease substrate data,  
would be especially helpful to refine current models. Likewise, quantitative data of binding affinity and kinetics could  
provide new insights into protease substrate recognition.
The presented principal component analysis on the similarity matrix of 62 proteases highlights the most important features 
of protease substrate recognition. The main variance in the data set results from substrate promiscuity quantified as total  
cleavage entropy and covered in PC1 and PC2. PC2 especially correlates with specificity of S1-P1 interactions, the major  
specific  interaction  point  for  most  proteases,  directly  adjacent  to  the  scissile  bond.  Further  principal  components  read 
special  subpocket  interactions  and hence  group  proteases  by  catalytic  types,  rendering a  complex picture  of  protease-
substrate  recognition  characteristics.  This  close  interplay  of  protease  catalytic  types,  evolutionary  relations  and 
diversification of specificity and function has been discussed over years (e.g. [63]), and are recovered by the statistical 
analysis presentedin this study.
Analysis  of  protease-ligand  annotations  within  ChEMBL shows  a  striking  promiscuity  of  small  molecules  within  the 
degradome.  Broad  binding  profiles  even  overlap  between  catalytic  types  of  proteases,  adding  an  additional  layer  of 
complexity to the understanding or protease specificity. Current protease assay panels are usually limited to proteases with  
the same catalytic mechanism (e.g. [64]). Therefore, promiscuous binding to proteases of other catalytic type but similar  
substrate preferences would not be detected within these assays. We strongly encourage to setup broader protease assay 
panels to further trace ligand promiscuity within the protease field.  Availability of suitable data sets would be of high 
interest for academic research.
Within the protease set covered in our study we observe different exchange probabilities for chemically closely related 
residues. Cleavage profiles show large overlaps in substrate recognition between proteases preferring positively charged 
residues, arginine or lysine, such as several members of the chymotrypsin fold. Still, we do not observe similar overlaps  
amongst substrate spectra of proteases recognizing different negatively charged residues. Caspases and granzyme B are  
highly  specific  for  aspartate  residues,  whereas  glutamyl peptidase  I  predominantly binds  glutamate  residues at  the  S1 
pocket.
As our analysis of protease similarities based on cleaved substrates directly uncovers similarities in substrate recognition,  
we propose to apply ourmethodology for the prediction ofoff-target effects and understanding of polypharmacology within 
the protease field. Figure 6 shows how benzamidine binds to a branch of the protease specificity tree, whilst other members  
are  omitted.  We assume  that  benzamidine  would  also  bind  to  the  other  proteases  recognizing  highly  similar  peptide  
substrates, e.g., granzyme A. This similarity in peptide binding is captured in our substrate-driven trees but not directly  
visible from sequence or structure due to different evolutionary origins. Still, more and more ligands binding to multiple  
similar but non-homologous binding sites are described in the literature [65]. Intuitively, drug repurposing efforts within the  
fieldofproteases can directly be basedon ourstudy via capturingsubstrate similarity.
Current strategies to predict or probe off-target effects include analysis of similarities in ligand structure, target structure as  
well as combinations thereof [66, 67, 68]. Especially, three-dimensional information has been described to be crucial in this  
Fuchs et al. Substrate-Driven Mapping ofthe Degradome by Comparison ofSequence Logos 8field [69]. Computational techniques applied to capture target structure similarity include molecular docking [70] as well as 
pharmacophore-based approaches [71]. Similar binding sites are expected to result in polypharmacology as a consequence  
of binding of similar ligands [72, 73]. Apart from prediction of polypharmacology, ligand-based network analyses have  
recently been founduseful in the identification of unknown mechanisms ofaction ofknown drugs [74]. Ourpresentedstudy 
introduces anovel ligand-basedmethodology to the field, the comparison ofenzymes based on theirpeptide substrates.
Keeping in mind that substrate promiscuity is a general prerequisite for drug design [75], analyses of substrate promiscuity 
and specificity are of high importance for the protease field. Larger analyses of binding site similarities of protease mainly 
cover structure-based comparisons [48, 76], but neglect existing information on substrates. Following the general trend  
towards drug polypharmacology [77, 78] and the high potential of multi target drugs [79], we think that our study is an 
important step to fill  that particular gap. By mapping the degradome from the perspective of substrates, similarities of  
protein binding sites can be captured directly. We have shown the straightforward applicability of information from peptide  
substrates in the chemical space of drug molecules and expect that similar studies are feasible for all kinds of protein-
protein interfaces where sufficient substrate data is available.
References
1. Quesada V, Ordonez GR, Sanchez LM, Puente XS, Lopez-Otin C (2009) The Degradome database: mammalian 
proteases and diseases of proteolysis.  Nucleic Acids Res 37: D239-D243.
2. Puente  XS,  Sanchez  LM,  Overall  CM,  Lopez-Otin  C  (2003)  Human  and  Mouse  Proteases:  A Comparative 
GenomicApproach. Nat Rev Genet 4: 544-558.
3. Hedstrom L(2002)Introduction: Proteases. Chem Rev 102: 4429-4429.
4. Fuchs JE, Von Grafenstein S, Huber RG, Margreiter MA, Spitzer GM, Wallnoefer HG, Liedl KR (2013) Cleavage 
Entropy asQuantitative Measure of ProteaseSpecificity. PLOS Comput Biol 9: e1003007.
5. Di Cera E (2009)Serine Proteases. IUBMBLife 61:510-515.
6. Lopez-Otin C, Overall CM (2002) Protease degradomics: a new challenge for proteomics. Nat Rev Mol Cell Biol  
3: 509-519.
7. Turk B (2006)Targetingproteases: successes, failures and future prospects. Nat Rev Drug Discov 5: 785-799.
8. SchechterI, BergerA(1967) On the Size of the Active Site in Proteases: I. Papain. Biochem Biophys Res Commun 
2: 157-162.
9. Madala PK, Tyndall JDA, Nall T, Fairlie DP(2010) Update 1 of: Proteases Universally Recognize Beta Strands In 
Their Active Sites. Chem Rev 110: PR1-PR31.
10. Perona JJ, Craik CS(1995)Structural basis ofsubstrate specificity in the serine proteases. Protein Sci 4: 337-360.
11. Hedstrom L(2002)Serine Protease Mechanism and Specificity. Chem Rev 102: 4501-4523.
12. Rawlings ND, Barrett AJ, Bateman A(2012) MEROPS: the database of proteolytic enzymes, their substrates and  
inhibitors. NucleicAcids Res 40: D343-350. Database accession 8.5.2013
13. Puente  XS,  Sanchez  LM,  Gutierrez-Fernandez  A,  Velasco  G,  Lopez-Otin  C  (2005)  A genomic  view  of  the 
complexity ofmammalian proteolytic systems. Biochem SocTrans 33: 331-334.
14. Lopez-Otin C, Bond JS (2008) Proteases: Multifunctional Enzymes in Life and Disease. J Biol Chem 283: 30433-
Fuchs et al. Substrate-Driven Mapping ofthe Degradome by Comparison ofSequence Logos 930437.
15. Poreba M, Drag M (2010) Current strategies for probing substrate specificity of proteases. Curr Med Chem 17:  
3968–3995.
16. O'Donoghue AJ, Eroy-Reveles AA, Knudsen GM, Ingram J, Zhou M etal (2012)Global identification ofpeptidase 
specificity by multiplex substrate profiling. Nat Methods 9: 1095-1100.
17. Matthews DJ, Wells JA(1993) Substrate Phage – Selection of Protease Substrates by Monovalent Phage Display.  
Science 5111: 1113-1117.
18. Boulware  KT,  Daugherty  PS  (2006)  Protease  specificity  determination  by  using  cellular  libraries  of  peptide 
substrates (CliPS). Proc Nat Acad Sci U SA20: 7583-7588.
19. Turk BE, Huang LL, Piro ET, Cantlay LC (2001) Determination of protease cleavage site motifs using mixture-
based orientedpeptide libraries. Nat Biotechnol 19: 661-667.
20. Harris JL, Backes BJ, Leonetti  F,  Mahrus S, Ellman JA et al  (2000) Rapid and general  profiling of  protease  
specificity by using combinatorial fluorogenicsubstrate libraries. ProcNatl AcadSci US A14:7754-7759.
21. Mahrus S, Trinidad JC, Barkan DT, Sali A, Burlingame et al (2008) Global Sequencing of Proteolytic Cleavage  
Sites in Apoptosis by Specific LabelingofProtein N Termini. Cell 134: 866-876.
22. Rawlings ND, Barrett AJ, Bateman A(2010)MEROPS: the peptidase database. NucleicAcids Res 38: D227-233.
23. Rawlings ND (2009) Alarge and accurate collection of peptidase cleavages in the MEROPS database. Database 
(Oxford) 2009: bap015.
24. Schneider TD, Stephens RM (1990) Sequence logos: a new way to display consensus sequences. Nucleic Acids  
Res 20: 6097-6100.
25. Schilling O, Overall CM (2008) Proteome-derived, database-searchable peptide libraries for identifying protease 
cleavage sites. Nat Biotechnol 6: 685-694.
26. Song J, Tan H, Perry  AJ, Akutsu T,  Webb GI et  al  (2012) PROSPER: An Integrated Feature-Based Tool for 
Predicting Protease Substrate Cleavage Sites. PLOSOne 7: e50300.
27. Gaulton A, Bellis LJ, Bento AP, Chambers J, Davies M et al (2011) ChEMBL: a large-scale bioactivity database  
fordrug discovery.  NucleicAcids Res 40: D1100-1107. Database accession 15.5.2013
28. Igarashi Y, Eroshkin A, Gramatikova S, Gramatikoff K, Zhang Yet al. (2007) CutDB: a proteolytic event database.  
Nucleic Acids Res 35: D546-D549.
29. Igarashi  Y,  Heureux  E,  Doctor  KS,  Talwar  P,  Gramatikova  S  et  al.  (2009)  PMAP:  databases  for  analyzing 
proteolyticevents andpathways. NucleicAcids Res 37: D611-D618.
30. Crooks GE, Hon G, Chandonia JM, Brenner SE (2004) WebLogo: ASequence Logo Generator. Genome Res 14: 
1188-1190.
31. McCaldon P, Argos P(1988) Oligopeptide Biases in Protein Sequences and Their Use in Predicting Protein Coding 
Regions in Nucleotide-Sequences. Proteins 2: 99-122.
32. Jones E,Oliphant T, Peterson Pet al (2001)SciPy:Open Source ScientificTools for Python. http://www.scipy.org
33. Rice P, Longden I, Bleasby A(2000) EMBOSS: The European Molecular Biology Open Software Suite. Trends  
Genet 6: 276-277.
Fuchs et al. Substrate-Driven Mapping ofthe Degradome by Comparison ofSequence Logos 1034. Fitch WM, Margoliash E (1967)Construction ofphylogenetictrees. Science 3760: 279-284.
35. LetunicI, Bork P(2011)Interactive Tree ofLife v2: online annotation and display ofphylogenetictrees made easy.  
Nucleic Acids Res 39 (Suppl 2): W475-W478.
36. Ekins S, Mestres J, Testa B (2007) In silico pharmacology for drug discovery: applications to targets and beyond.  
Br J Pharmacol 152: 21-37.
37. Rholam M, Fahy C (2009) Processing of peptide and hormone precursors at the dibasic cleavage sites. Cell Mol 
Life Sci 66: 2075-2091.
38. Lakhani SA, Masud A,  Kuida  K,  Porter  GA Jr,  Booth CJ et  al  (2006) Caspases  3 and 7:  Key Mediators  of  
Mitochondrial Events of Apoptosis. Science 311: 847-851.
39. Thornberry NA, Rano TA, Peterson EP, Rasper DM, Timkey T et al (1997) ACombinatorial Approach Defines  
Specificities ofMembers ofthe CaspaseFamily andGranzyme B. JBiol Chem 272: 17907-17911.
40. Walsh JG,  Cullen SP,  Sheridan C,  Luethi  A,  Gerner  C et  al  (2008) Executioner  caspase-3 and caspase-7 are 
functionally distinct proteases. ProcNatl AcadSci US A105: 12815-12819.
41. Ng NM, Pierce JD, Webb GI, Ratnikov BI, Wijeyewickrema LC et al (2011) Discovery of Amino Acid Motifs for  
Thrombin Cleavage and Validation Using aModel Substrate. Biochemistry 50: 10499-10507.
42. Morrison  CJ,  Butler  GS,  Rodriguez  D,  Overall  CM (2009)  Matrix  metalloproteinase  proteomics:  substrates,  
targets, andtherapy. CurrOpin Cell Biol 21: 1-9.
43. Stegemann C, Didangelos A, Barallobre-Barreiro J, Langley SR, Mandal K et al (2013) Proteomicidentification of 
matrix metalloproteinase substrates in the human vasculature. Circ Cardiovasc Genet 6: 106-117.
44. Checler  F,  Vincent  JP,  Kitabgi  P (1986)  Purification  and  Characterization  of  a  Novel  Neurotensin-degrading 
Peptidase from Rat Brain Synaptic Membranes. J Biol Chem 261: 11274-11281.
45. Cunha FM, Berti DA, Ferreira ZS, Klitzke CF, Markus RPet al (2008) Intracellular Peptides as Natural Regulators  
ofCell Signaling. J Biol Chem 283: 24448-24459.
46. Husson SJ, Clynen E, Baggerman G, Janssen T, Schofs L(2006) Defective processing of neuropeptide precursors  
in Caenorhabditis elegans lacking proprotein convertase 2 (KPC-2/EGL-3): mutant analysis by mass spectrometry. 
J Neurochem 98: 1999-2012.
47. Butler GS. Overall CM (2009) Updated Biological Roles for Matrix Metalloproteinases and New “Intracellular” 
Substrates Revealedby Degradomics. Biochemistry 48: 10830-10845.
48. Pirard B (2007) Insight into the structural determinants for selective inhibition of matrix metalloproteinases. Drug  
Discov Today 12: 640-646.
49. Deng  SJ,  Bickett  DM,  Mitchell  JL,  Lambert  MH,  Blackburn  RK  (2000)  Substrate  Specificity  of  Human 
Collagenase 3 AssessedUsing aPhage-displayed Peptide Library. J Biol Chem 275: 31422-31427.
50. Syntichaki P, Xu K, Driscoli M, Tavernarakis N (2002) Specific aspartyl and calpain proteases are required for  
neurodegeneration in C. elegans. Nature 419: 939-944.
51. Williamson AL, Lecchi P, Turk BE, Choe Y, Hotez PJ et al  (2004) A Multi-enzyme Cascade of Hemoglobin  
Proteolysis in theIntestine ofBlood-feeding Hookworms. J Biol Chem 279: 35950-35957.
52. Krem MW, Di CeraE (2001)Molecularmarkers of serine protease evolution. EMBOJ 20: 3036-3045.
Fuchs et al. Substrate-Driven Mapping ofthe Degradome by Comparison ofSequence Logos 1153. Rose T, Di Cera E (2002) Substrate Recognition Drives the Evolution of Serine Proteases. J  Biol Chem 277:  
19243-19246.
54. Yousef GM, Kopolovic AD, Elliott MB, Diamandis EP (2003) Genomic overview of serine proteases. Biochem 
Biophys Res Commun 305: 28-36.
55. Debela M, Beaufort N, Magdolen V, Schechter NM, Craik CS et al (2008) Structures and specificity of the human 
kallikrein-related peptidases KLK4, 5, 6, and 7. Biol Chem 389: 623-632.
56. Rotonda  J,  Nicholson  DW, Fazil  KM, Gallant  M,  Gareau  Y et  al  (1996)  The  three-dimensional  structure  of 
apopain/CPP32, akey mediatorof apoptosis. Nat Struct Biol 3: 619-625.
57. Rotonda J, Garcia-Calvo M, Bull HG, Geissler WM, McKeever BM et al (2001) The three-dimensional structure  
of human granzyme B compared to caspase-3, key mediators of cell death with cleavage specificity for aspartic 
acidin P1. Chem Biol 8: 357-368.
58. Wang B, Malik R, Nigg EA, KoernerR (2008)Evaluation of the Low-Specificity Protease Elastase forLarge-Scale 
PhophoproteomeAnalysis. Anal Chem 80:9526-9533.
59. Timmer JC,  Zhu W,  Pop C,  Regan T,  Snipas  SJ  et  al  (2009) Structural  and kinetic  determinants  of  protease 
substrates. Nat Struct Mol Biol 16: 1101-1108. 
60. Buch I, Giorgino T, De Fabritiis G (2011) Complete reconstruction of an enzyme-inhibitor binding process by 
moleculardynamics simulations. Proc Natl Acad Sci US A108: 10184-10189.
61. DeutscherMP(1990)Maintaining protein stability. Methods Enzymol 182: 83-89.
62. White  PW, Llinas-Brunet M, Amad M, Bethell  RC, Bolger G et  al  (2010)  Preclinical  Characterization  of  BI  
201335, a C-terminal Carboxylic Acid Inhibitor of the Hepatitis C Virus NS3-NS4AProtease. Antimicrob Agents  
Chemother54: 4611-4618.
63. Neurath H(1984)Evolution ofProteolytic Enzymes. Science 224: 350-357.
64. Collet BYM, Nagashima T, Yu MS, Pohl NLB (2009) Fluorous-based Peptide Microarrays for Protease Screening.  
J FluorChem 130: 1042-1048.
65. Skolnick J, Gao M (2013) Interplay of physics and evolution in the likely origin of protein biochemical function. 
ProcNatl Acad Sci US A110: 9344-9349.
66. Keiser MJ, Roth BL, Armbruster BN, Ernsberger P, Irwin JJ et al (2007) Relating protein pharmacology by ligand 
chemistry. Nat Biotechnol 25: 197-206.
67. Hert J, Keiser MJ, Irwin JJ, Oprea TI, Shoichet BK (2008) Quantifying the Relationship among Drug Classes. J 
Chem InfModel 48: 755-765.
68. Lounkine E, Keiser MJ, Whitebread S, Mikhailov D, Hamon J et al (2012) Large Scale Prediction and Testing of  
DrugActivity on Side-Effect Targets. Nature 486: 361-367.
69. Yera EA, Cleves AE, Jain AN (2011) Chemical Structural Novelty: On-Targets and Off-Targets. J Med Chem 54:  
6771-6785.
70. Durrant JD, Amaro RE, Xie L, Urbaniak MD, Ferguson MAJ et al (2010) AMultidimensional Strategy to Detect  
Polypharmacological  Targets  in  the  Absence  of  Structural  and  Sequence  Homology.  PLOS  Comput  Biol  6: 
e1000648.
Fuchs et al. Substrate-Driven Mapping ofthe Degradome by Comparison ofSequence Logos 1271. Liu X, Ouyang S, Yu B, Liu Y, Huang K et al (2010) PharmMapper server: a web server for potential drug target  
identification using pharmacophore mapping approach.  Nucleic Acids Res 38: W609-W614.
72. Milletti F, Vulpetti A (2010) Predicting Polypharmacology by Binding Site Similarity: From Kinases to the Protein  
Universe. J Chem InfModel 50: 1418-1431.
73. Vulpetti A, Kalliokoski T, Millerri F (2012) Chemogenomics in drug discovery: computational methods based on  
the comparison ofbinding sites. Future Med Chem 4: 1971-1979.
74. Gregori-Puigjane E, Setola V, Hert J, Crews BA, Irwin JJ et al (2012) Identifying mechanism-of-action targets for  
drugs and probes. Proc Natl Acad Sci US A109: 11178-11183.
75. Nobeli  I,  Favia  AD,  Thornton  JM  (2009)  Protein  promiscuity  and  its  implications  for  biotechnology.  Nat 
Biotechnol 27: 157-167.
76. Gold ND, Deville K, Jackson RM (2007) New opportunities for protease ligand-binding site comparisons using  
SitesBase. Biochem Soc Trans 35: 561-565.
77. Overington JP, Al-Lazikani B, Hopkins AL(2006) How many drug targets are there? Nat Rev Drug Discov 5: 993-
996.
78. Yildirim MA, Goh KI, Cusick ME, Barabasi AL, Vidal M (2007) Drug-target network. Nat Biotechnol 25: 1119-
1126.
79. Lu JJ, Pan W, Hu YJ, Wang YT(2012) Multi-Target Drugs: The Trend of Drug Research and Development. PLOS 
One7: e40262.
Fuchs et al. Substrate-Driven Mapping ofthe Degradome by Comparison ofSequence Logos 13Figure Legends
Figure 1:
Workflow followed in degradome mapping: Sequence logos of protease cleavage sites are extracted and combined to a 
vector  containing  probabilities  of  amino  acids  and  each  subpocket  position.  Thereby,  quantitative  distances  between 
protease substrate readout can be calculated by scalarprojection ofone protease vector on the other. 
Figure 2:
Principal component analysis of the protease similarity matrix: Eigenvectors of the protease similarity matrix are used to  
map the degradome in lower dimensionality. Plotting principal component 1 (PC1) versus principal component two (PC2)  
and coloring according to cleavage entropy in a spectrum from red (specific) via yellow to green (unspecific) (2a) shows  
that both primary principal components mainly contain information on protease specificity. Coloring according to catalytic  
types (2b,  serine protease:  cyan, metallo  protease:  pink,  cysteine protease:  dark  grey,  aspartic  protease:  blue,  protease  
complex: white) shows that PC2 separates serine proteases from other degradome members. PC3 does not correlate to  
substrate promiscuity (2c), but rather splits up metallo proteases (2d). Similarly, PC6 does not correlate to overall substrate  
readout (2e), but groups catalytic types of proteases only via their substrate preferences in combination with PC3 (2f): 
Metallo proteases are grouped to the left, cysteine proteases on top, aspartic proteases on the bottom, serine proteases in the  
center.
Figure 3:
Protease specificity tree over whole binding site region: The degradome is mapped to a protease specificity tree based on  
substrate similarity over S4-S4'. Proteases are colored according to their catalytic type: serine proteases (cyan), metallo  
proteases (pink), cysteine proteases (dark grey), aspartic proteases (blue). The outer ring shows total cleavage entropies in a  
colorspectrum from red (specific) overyellow to green (unspecific). The protease specificity tree shows strikingsimilarities 
in substrate readout of proteases based on different catalyticmechanism. 
Figure 4:
Protease specificity tree over the non-prime binding site region S4-S1: The degradome is mapped to a protease specificity  
tree based on local substrate similarity over S4-S1 pockets. Proteases are colored according to their catalytic type: serine  
proteases (cyan), metallo proteases (pink), cysteine proteases (dark grey), aspartic proteases (blue). The outer ring shows 
cleavage entropies for the range S4-S1 in a color spectrum from red (specific) over yellow to green (unspecific).  The  
reduced scattering of catalytic types when compared to the protease specificity tree for the whole binding site indicates a  
grouping ofevolutionary close members.
Figure 5:
Protease specificity tree based on S1 amino acids: The degradome is mapped to a protease specificity tree based on S1  
amino acid frequencies in substrates. Proteases are colored according to their catalytic type: serine proteases (cyan), metallo 
proteases  (pink),  cysteine  proteases  (dark  grey),  aspartic  proteases  (blue).  The  outer  ring  shows  subpocket  cleavage  
Fuchs et al. Substrate-Driven Mapping ofthe Degradome by Comparison ofSequence Logos 14entropies  for  the  S1  pocket  in  a  color spectrum from red (specific)  over  yellow  to  green (unspecific).  A grouping of 
proteases recognizingasparticacid, basicamino acids as well as hydrophobic orunspecific proteases is observed. 
Figure 6: Mapping of known targets of benzamidine to the substrate-driven protease specificity tree: Known targets from 
the ChEMBL database (outer ring blue) cluster on top of the protease specificity tree based on S4-S1 substrate readout  
comparedto unknown targets (outerringlight grey)andtargets without ChEMBLidentifier(outerringwhite). Proteases are  
colored according to their catalytic type: serine proteases (cyan), metallo proteases (pink), cysteine proteases (dark grey)  
and aspartic proteases (blue). Targets of benzamidine are members of the chymotrypsin fold preferring positively charged 
amino acids at P1. Off-target binding of benzamidine to proteases positioned in vicinity of the already known targets (e.g.  
granzymeA)is proposed.
Figure 7:
Mapping of known targets of BI201335 to the protease specificity tree: Known targets in ChEMBL(outerring blue)cluster  
on the right side of the protease specificity tree, calculated over the whole S4-S4' region, compared to unknown targets  
(outer ringlight grey). Proteases without aChEMBLidentifier are colored white in the outerring. Known targets include all  
catalytic mechanisms of proteases: serine proteases (cyan), metallo proteases (pink), cysteine proteases (dark grey) and  
aspartic proteases (blue). This highlights the promiscuous binding of asingle ligand to several proteases. 
Table S1: 
List of 62 investigated proteases annotated with MEROPS and ChEMBL identifiers as well as catalytic types, number of  
substrates and sequence logo. Proteases are sorted according to MEROPS identifier to assure grouping of evolutionary 
branches.
Fuchs et al. Substrate-Driven Mapping ofthe Degradome by Comparison ofSequence Logos 15Figure1
Click here to download high resolution imageFigure2
Click here to download high resolution imageFigure3
Click here to download high resolution imageFigure4
Click here to download high resolution imageFigure5
Click here to download high resolution imageFigure6
Click here to download high resolution imageFigure7
Click here to download high resolution image 
Supporting Information
Click here to download Supporting Information: TableS1.pdf 
