# Supplementary material for: Specificity of a protein–protein interface: Local dynamics direct substrate recognition of effector caspases
Source: Proteins. 2014 Oct 19;82(4):546–55. doi: 10.1002/prot.24417 (PMC4282588; doi:10.1002/prot.24417)
Supplement: Supplementary file 4 [file prot0082-0546-SD4.txt]

SUPPORTINGINFORMATION
Supporting Figure S1:  2D RMSD plots of 1000 frames periodically extracted over 50ns sampling time from 
simulations  of  caspase  3  holo  and  complex  (top  left)  and  caspase  7  holo  and  complex  (top  right).  A 
comparison between both holo simulations and both complex simulations is shown in the lower line. A color 
gradient from violet over red to yellow indicates a maximum RMSD of 2.5 Å between snapshots sampled 
within  all  simulations.  Hence,  a  comparable  conformational  space  is  sampled in  four  stable  simulations, 
indicating  a  binding  mechanism  of  conformational  selection.  2D  RMSD  plots  also  show  the  described 
reduction of protein flexibility upon complexation with asubstrate in the active site.
Fuchset al.: Specificity ofaProtein-Protein Interface:Local Dynamics Direct SubstrateRecognition ofEffector Caspases
